# Supplementary material for: Peculiarities of Aluminum Anodization in AHAs-Based Electrolytes: Case Study of the Anodization in Glycolic Acid Solution
Source: Materials (Basel). 2021 Sep 17;14(18):5362. doi: 10.3390/ma14185362 (PMC8468596; doi:10.3390/ma14185362)
Supplement: Supplementary file 1 [file materials-14-05362-s001.zip]

Archive with 1 entries (1 files):
- materials-1356416-supplementary.pdf
